# Supplementary material for: Belarima violacea (Lucas, 1847) (Coleoptera, Chrysomelidae), a new genus and species for the European fauna
Source: Zookeys. 2021 Apr 15;1031:125–31. doi: 10.3897/zookeys.1031.61846 (PMC8062387; doi:10.3897/zookeys.1031.61846)
Supplement: XML Treatment for Belarima violacea [file zookeys.1031.61846-treatment1.xml]

<!DOCTYPE tp:taxon-treatment
  PUBLIC "-//TaxonX//DTD Taxonomic Treatment Publishing DTD v0 20100105//EN" "tax-treatment-NSO.dtd">
<tp:taxon-treatment xmlns:tp="http://www.plazi.org/taxpub"><tp:treatment-meta><kwd-group><label>Taxon classification</label><kwd><named-content xmlns:xlink="http://www.w3.org/1999/xlink" content-type="kingdom">Animalia</named-content></kwd><kwd><named-content xmlns:xlink="http://www.w3.org/1999/xlink" content-type="order">Coleoptera</named-content></kwd><kwd><named-content xmlns:xlink="http://www.w3.org/1999/xlink" content-type="family">Chrysomelidae</named-content></kwd></kwd-group><mixed-citation publication-type="journal"><person-group><name><surname>Violi</surname><given-names>Michele</given-names></name><name><surname>D’Alessandro</surname><given-names>Paola</given-names></name><name><surname>Biondi</surname><given-names>Maurizio</given-names></name></person-group><article-title><italic><tp:taxon-name><tp:taxon-name-part taxon-name-part-type="genus" reg="Belarima">Belarima</tp:taxon-name-part> <tp:taxon-name-part taxon-name-part-type="species" reg="violacea">violacea</tp:taxon-name-part></tp:taxon-name></italic> (Lucas, 1847) (<tp:taxon-name><tp:taxon-name-part taxon-name-part-type="order">Coleoptera</tp:taxon-name-part></tp:taxon-name>, <tp:taxon-name><tp:taxon-name-part taxon-name-part-type="family">Chrysomelidae</tp:taxon-name-part></tp:taxon-name>), a new genus and species for the European fauna</article-title><source>Zookeys</source><day>15</day><month>4</month><year>2021</year><volume>1031</volume><fpage>125</fpage><lpage>131</lpage><pub-id pub-id-type="doi">10.3897/zookeys.1031.61846</pub-id></mixed-citation></tp:treatment-meta><tp:nomenclature><tp:taxon-name><object-id xmlns:xlink="http://www.w3.org/1999/xlink" content-type="arpha" xlink:type="simple">9BD1DB54-5916-51FE-BDBC-D5C5C3D6A8D1</object-id>
            <tp:taxon-name-part taxon-name-part-type="genus" reg="Belarima">Belarima</tp:taxon-name-part>
            <tp:taxon-name-part taxon-name-part-type="species" reg="violacea">violacea</tp:taxon-name-part>
          </tp:taxon-name><tp:taxon-authority>(Lucas)</tp:taxon-authority><tp:nomenclature-citation-list><tp:nomenclature-citation><tp:taxon-name>
                <tp:taxon-name-part taxon-name-part-type="genus" reg="Adimonia">Adimonia</tp:taxon-name-part> <tp:taxon-name-part taxon-name-part-type="species" reg="violacea">violacea</tp:taxon-name-part></tp:taxon-name><comment>Lucas, 1847: plate 44, fig. 7a–c; <xref ref-type="bibr" rid="B14">Lucas 1849</xref>: 540–541; Joannis, 1865: 9, 18.</comment></tp:nomenclature-citation><tp:nomenclature-citation><tp:taxon-name>
                <tp:taxon-name-part taxon-name-part-type="genus" reg="Belarima">Belarima</tp:taxon-name-part> <tp:taxon-name-part taxon-name-part-type="species" reg="violacea">violacea</tp:taxon-name-part></tp:taxon-name><comment>(Lucas): <xref ref-type="bibr" rid="B19">Warchalowski 2010</xref>: 634, pl. LXXV, photo 669; <xref ref-type="bibr" rid="B4">Beenen 2019</xref>: 2–4, figs 2, 3b; <xref ref-type="bibr" rid="B2">Beenen 2010</xref>: 445.</comment></tp:nomenclature-citation><tp:nomenclature-citation><tp:taxon-name>
                <tp:taxon-name-part taxon-name-part-type="genus" reg="Galeruca">Galeruca</tp:taxon-name-part> <tp:taxon-name-part taxon-name-part-type="species" reg="violacea">violacea</tp:taxon-name-part></tp:taxon-name><comment>(Lucas): Jolivet, 1967: 330 (biology).</comment></tp:nomenclature-citation></tp:nomenclature-citation-list></tp:nomenclature><tp:treatment-sec sec-type="material" id="SECID0EOLAC"><title>New material examined.</title><p>Italy, Tuscany (Livorno), Rosignano Solvay, Spiagge Bianche, <named-content xmlns:xlink="http://www.w3.org/1999/xlink" content-type="dwc:verbatimCoordinates" xlink:type="simple"><named-content content-type="geo-json" specific-use="{&#34;type&#34;:&#34;Point&#34;,&#34;coordinates&#34;:[10.439242,43.374328]}" id="NCID0EXLAC" xlink:type="simple">43°22'27.58"N, 10°26'21.27"E</named-content></named-content>, 22.iii.2019, M. Violi leg., 1♂ and 1♀ (University of L’Aquila).</p></tp:treatment-sec><tp:treatment-sec sec-type="Collecting locality" id="SECID0E3LAC"><title>Collecting locality.</title><p>One male and one female of <italic><tp:taxon-name><tp:taxon-name-part taxon-name-part-type="genus" reg="Belarima">B.</tp:taxon-name-part> <tp:taxon-name-part taxon-name-part-type="species" reg="violacea">violacea</tp:taxon-name-part></tp:taxon-name></italic> were found, not far from each other, wandering on the sand among the vegetation of the shifting dunes of the Spiagge Bianche (Ligurian Sea, Tuscan coast) (Fig. <xref ref-type="fig" rid="F1">1</xref>). This site is probably the best preserved of the entire beach, away from the aphytoic belt, that is the vegetation-free zone closest to the water, disturbed in summer by bathers and periodic cleaning. The vegetation consists exclusively of herbaceous essences, mainly <italic><tp:taxon-name><tp:taxon-name-part taxon-name-part-type="genus" reg="Ammophila">Ammophila</tp:taxon-name-part> <tp:taxon-name-part taxon-name-part-type="species" reg="arenaria">arenaria</tp:taxon-name-part> <tp:taxon-name-part taxon-name-part-type="subspecies" reg="arundinacea">arundinacea</tp:taxon-name-part></tp:taxon-name></italic> H. Lindb. (<tp:taxon-name><tp:taxon-name-part taxon-name-part-type="family">Poaceae</tp:taxon-name-part></tp:taxon-name>). On the shoreline, and near the place of the finding, there were numerous trunks, branches and other plant debris carried by the storms. The area is part of the Mediterranean macrobioclimate, low meso-Mediterranean belt and low sub-humid umbrotype (<xref ref-type="bibr" rid="B5">Bertacchi et al. 2016</xref>). The finding of the specimens occurred around 5.00 pm on a sunny day with sparse clouds. The site was in the portion of the dunes between the mouths of the Fine and Fosso Bianco rivers. The characteristic white color of the sand is due mainly to the waste deposits derived from the production of calcium carbonate and calcium bicarbonate by the Solvay chemical industrial center (opened in 1916 and still in operation), which is located about a hundred meters behind the place where <italic><tp:taxon-name><tp:taxon-name-part taxon-name-part-type="genus" reg="Belarima">B.</tp:taxon-name-part> <tp:taxon-name-part taxon-name-part-type="species" reg="violacea">violacea</tp:taxon-name-part></tp:taxon-name></italic> was found. About 1.6 km north lies the village of Rosignano Solvay with the tourist port of Cala de’ Medici; about 2.4 km south is the commercial harbor of Vada, a docking point for LNG and ethylene tankers whose contents are destined for Solvay. These two sites would therefore constitute the closest sources for a possible anthropic introduction of the species to this area.</p><fig id="F1" position="float" orientation="portrait"><object-id xmlns:xlink="http://www.w3.org/1999/xlink" content-type="doi" xlink:type="simple">10.3897/zookeys.1031.61846.figure1</object-id><object-id xmlns:xlink="http://www.w3.org/1999/xlink" content-type="arpha" xlink:type="simple">957E6848-D4A7-53E9-96CB-50D455B10168</object-id><label>Figure 1.</label><caption><p>Distribution map of <italic><tp:taxon-name><tp:taxon-name-part taxon-name-part-type="genus" reg="Belarima">Belarima</tp:taxon-name-part> <tp:taxon-name-part taxon-name-part-type="species" reg="violacea">violacea</tp:taxon-name-part></tp:taxon-name></italic> (Lucas). Red line: Algerian current (see text).</p></caption><graphic xmlns:xlink="http://www.w3.org/1999/xlink" xlink:href="zookeys-1031-125-g001.jpg" position="float" orientation="portrait" xlink:type="simple" id="oo_531781.jpg"><uri content-type="original_file" xlink:type="simple">https://binary.pensoft.net/fig/531781</uri></graphic></fig></tp:treatment-sec><tp:treatment-sec sec-type="description" id="SECID0EMOAC"><title>Description of the specimens and differential diagnosis.</title><p>The collected specimens show shape, sculpture and color typical of the species, as described by <xref ref-type="bibr" rid="B13">Lucas (1847</xref>, <xref ref-type="bibr" rid="B14">1849</xref>). The head, pronotum, scutellum and elytra are clearly metallic violaceous in the male (Fig. <xref ref-type="fig" rid="F2">2</xref>), while they are green-blue in the female. Both the male and the female are apterous. The apices of the elytra are regularly rounded (Fig. <xref ref-type="fig" rid="F2">2</xref>), differently from <italic><tp:taxon-name><tp:taxon-name-part taxon-name-part-type="genus" reg="Belarima">B.</tp:taxon-name-part> <tp:taxon-name-part taxon-name-part-type="species" reg="obliqua">obliqua</tp:taxon-name-part></tp:taxon-name></italic> where the elytra are more strongly curved along the inner margin than along the outer one (<xref ref-type="bibr" rid="B4">Beenen 2019</xref>). The median lobe of the aedeagus (Fig. <xref ref-type="fig" rid="F2">3</xref>) has a little-sclerotized ventral surface, curved sides, and an asymmetrical apex in ventral view; the apex is regularly constricted and ends in a sharp triangle, differently from <italic><tp:taxon-name><tp:taxon-name-part taxon-name-part-type="genus" reg="Belarima">B.</tp:taxon-name-part> <tp:taxon-name-part taxon-name-part-type="species" reg="obliqua">obliqua</tp:taxon-name-part></tp:taxon-name></italic> where it is expanded towards the apex and ends in a blunt triangle (<xref ref-type="bibr" rid="B4">Beenen 2019</xref>); the median lobe is straight up to the apex in lateral view; the basal part is swollen dorsally and with lateral hook-shaped extensions ventrally; the sclerite of the internal sac ends in three sharp teeth (Fig. <xref ref-type="fig" rid="F2">3</xref>). The spermatheca (Fig. <xref ref-type="fig" rid="F2">4</xref>) has hook-like, thickset cornu not inserted into the nodulus; a globose and wrinkled nodulus, as large as the cornu; and ductus with a very robust and conical proximal part.</p><fig id="F2" position="float" orientation="portrait"><object-id xmlns:xlink="http://www.w3.org/1999/xlink" content-type="doi" xlink:type="simple">10.3897/zookeys.1031.61846.figures2-4</object-id><object-id xmlns:xlink="http://www.w3.org/1999/xlink" content-type="arpha" xlink:type="simple">4B020037-3CBA-5D3B-8158-8E3DC82ED80E</object-id><label>Figures 2–4.</label><caption><p><italic><tp:taxon-name><tp:taxon-name-part taxon-name-part-type="genus" reg="Belarima">Belarima</tp:taxon-name-part> <tp:taxon-name-part taxon-name-part-type="species" reg="violacea">violacea</tp:taxon-name-part></tp:taxon-name></italic> (Lucas) <bold>2</bold> habitus (Tuscan coast, Rosignano Solvay, male) <bold>3</bold> median lobe of aedeagus, from left to right in ventral, dorsal and lateral view (Tuscan coast, Rosignano Solvay) <bold>4</bold> spermatheca (Tuscan coast, Rosignano Solvay). sc: sclerite of the internal sac. Scale bars: 2 mm (<bold>2</bold>); 1 mm (<bold>3</bold>); 0.2 mm (<bold>4</bold>).</p></caption><graphic xmlns:xlink="http://www.w3.org/1999/xlink" xlink:href="zookeys-1031-125-g002.jpg" position="float" orientation="portrait" xlink:type="simple" id="oo_531782.jpg"><uri content-type="original_file" xlink:type="simple">https://binary.pensoft.net/fig/531782</uri></graphic></fig></tp:treatment-sec><tp:treatment-sec sec-type="Biometry" id="SECID0ERBAE"><title>Biometry.</title><p>♂: <abbrev xmlns:xlink="http://www.w3.org/1999/xlink" xlink:title="total length of body" id="ABBRID0EXBAE" xlink:type="simple">LB</abbrev> = 7.07 mm; <abbrev xmlns:xlink="http://www.w3.org/1999/xlink" xlink:title="medial length of pronotum" id="ABBRID0E2BAE" xlink:type="simple">LP</abbrev> = 1.30 mm; <abbrev xmlns:xlink="http://www.w3.org/1999/xlink" xlink:title="maximum width of pronotum" id="ABBRID0E6BAE" xlink:type="simple">WP</abbrev> = 2.21 mm; <abbrev xmlns:xlink="http://www.w3.org/1999/xlink" xlink:title="length of elytra" id="ABBRID0EDCAE" xlink:type="simple">LE</abbrev> = 4.13 mm; <abbrev xmlns:xlink="http://www.w3.org/1999/xlink" xlink:title="maximum combined width of elytra" id="ABBRID0EHCAE" xlink:type="simple">WE</abbrev> = 3.12 mm; <abbrev xmlns:xlink="http://www.w3.org/1999/xlink" xlink:title="length of antennae" id="ABBRID0ELCAE" xlink:type="simple">LAN</abbrev> = 3.43 mm; <abbrev xmlns:xlink="http://www.w3.org/1999/xlink" xlink:title="numerical sequence proportional to length of each antennomere" id="ABBRID0EPCAE" xlink:type="simple">LA</abbrev> = 55:20:34:25:25:26:26:30:31:30:41 (right antenna); <abbrev xmlns:xlink="http://www.w3.org/1999/xlink" xlink:title="length of aedeagus" id="ABBRID0ETCAE" xlink:type="simple">LAED</abbrev> = 1.9 mm; <abbrev xmlns:xlink="http://www.w3.org/1999/xlink" xlink:title="length of elytra" id="ABBRID0EXCAE" xlink:type="simple">LE</abbrev>/<abbrev xmlns:xlink="http://www.w3.org/1999/xlink" xlink:title="medial length of pronotum" id="ABBRID0E2CAE" xlink:type="simple">LP</abbrev> = 3.18; <abbrev xmlns:xlink="http://www.w3.org/1999/xlink" xlink:title="maximum combined width of elytra" id="ABBRID0E6CAE" xlink:type="simple">WE</abbrev>/<abbrev xmlns:xlink="http://www.w3.org/1999/xlink" xlink:title="maximum width of pronotum" id="ABBRID0EDDAE" xlink:type="simple">WP</abbrev> = 1.41; <abbrev xmlns:xlink="http://www.w3.org/1999/xlink" xlink:title="maximum width of pronotum" id="ABBRID0EHDAE" xlink:type="simple">WP</abbrev>/<abbrev xmlns:xlink="http://www.w3.org/1999/xlink" xlink:title="medial length of pronotum" id="ABBRID0ELDAE" xlink:type="simple">LP</abbrev> = 1.70; <abbrev xmlns:xlink="http://www.w3.org/1999/xlink" xlink:title="maximum combined width of elytra" id="ABBRID0EPDAE" xlink:type="simple">WE</abbrev>/<abbrev xmlns:xlink="http://www.w3.org/1999/xlink" xlink:title="length of elytra" id="ABBRID0ETDAE" xlink:type="simple">LE</abbrev> = 0.75; <abbrev xmlns:xlink="http://www.w3.org/1999/xlink" xlink:title="length of antennae" id="ABBRID0EXDAE" xlink:type="simple">LAN</abbrev>/<abbrev xmlns:xlink="http://www.w3.org/1999/xlink" xlink:title="total length of body" id="ABBRID0E2DAE" xlink:type="simple">LB</abbrev> = 0.48; <abbrev xmlns:xlink="http://www.w3.org/1999/xlink" xlink:title="length of elytra" id="ABBRID0E6DAE" xlink:type="simple">LE</abbrev>/<abbrev xmlns:xlink="http://www.w3.org/1999/xlink" xlink:title="length of aedeagus" id="ABBRID0EDEAE" xlink:type="simple">LAED</abbrev> = 2.17. ♀: <abbrev xmlns:xlink="http://www.w3.org/1999/xlink" xlink:title="total length of body" id="ABBRID0EHEAE" xlink:type="simple">LB</abbrev> = 6.80 mm; <abbrev xmlns:xlink="http://www.w3.org/1999/xlink" xlink:title="medial length of pronotum" id="ABBRID0ELEAE" xlink:type="simple">LP</abbrev> = 1.32 mm; <abbrev xmlns:xlink="http://www.w3.org/1999/xlink" xlink:title="maximum width of pronotum" id="ABBRID0EPEAE" xlink:type="simple">WP</abbrev> = 2.24 mm; <abbrev xmlns:xlink="http://www.w3.org/1999/xlink" xlink:title="length of elytra" id="ABBRID0ETEAE" xlink:type="simple">LE</abbrev> = 4.06 mm; <abbrev xmlns:xlink="http://www.w3.org/1999/xlink" xlink:title="maximum combined width of elytra" id="ABBRID0EXEAE" xlink:type="simple">WE</abbrev> = 3.09 mm; <abbrev xmlns:xlink="http://www.w3.org/1999/xlink" xlink:title="length of antennae" id="ABBRID0E2EAE" xlink:type="simple">LAN</abbrev> = 3.44 mm; <abbrev xmlns:xlink="http://www.w3.org/1999/xlink" xlink:title="numerical sequence proportional to length of each antennomere" id="ABBRID0E6EAE" xlink:type="simple">LA</abbrev> = 56:23:35:27:24:31:23:25:30:30:40 (right antenna); <abbrev xmlns:xlink="http://www.w3.org/1999/xlink" xlink:title="maximum length of spermatheca" id="ABBRID0EDFAE" xlink:type="simple">LSP</abbrev> = 0.32 mm; <abbrev xmlns:xlink="http://www.w3.org/1999/xlink" xlink:title="length of elytra" id="ABBRID0EHFAE" xlink:type="simple">LE</abbrev>/<abbrev xmlns:xlink="http://www.w3.org/1999/xlink" xlink:title="medial length of pronotum" id="ABBRID0ELFAE" xlink:type="simple">LP</abbrev> = 3.08; <abbrev xmlns:xlink="http://www.w3.org/1999/xlink" xlink:title="maximum combined width of elytra" id="ABBRID0EPFAE" xlink:type="simple">WE</abbrev>/<abbrev xmlns:xlink="http://www.w3.org/1999/xlink" xlink:title="maximum width of pronotum" id="ABBRID0ETFAE" xlink:type="simple">WP</abbrev> = 1.38; <abbrev xmlns:xlink="http://www.w3.org/1999/xlink" xlink:title="maximum width of pronotum" id="ABBRID0EXFAE" xlink:type="simple">WP</abbrev>/<abbrev xmlns:xlink="http://www.w3.org/1999/xlink" xlink:title="medial length of pronotum" id="ABBRID0E2FAE" xlink:type="simple">LP</abbrev> = 1.70; <abbrev xmlns:xlink="http://www.w3.org/1999/xlink" xlink:title="maximum combined width of elytra" id="ABBRID0E6FAE" xlink:type="simple">WE</abbrev>/<abbrev xmlns:xlink="http://www.w3.org/1999/xlink" xlink:title="length of elytra" id="ABBRID0EDGAE" xlink:type="simple">LE</abbrev> = 0.76; <abbrev xmlns:xlink="http://www.w3.org/1999/xlink" xlink:title="length of antennae" id="ABBRID0EHGAE" xlink:type="simple">LAN</abbrev>/<abbrev xmlns:xlink="http://www.w3.org/1999/xlink" xlink:title="total length of body" id="ABBRID0ELGAE" xlink:type="simple">LB</abbrev> = 0.50; <abbrev xmlns:xlink="http://www.w3.org/1999/xlink" xlink:title="length of elytra" id="ABBRID0EPGAE" xlink:type="simple">LE</abbrev>/<abbrev xmlns:xlink="http://www.w3.org/1999/xlink" xlink:title="maximum length of spermatheca" id="ABBRID0ETGAE" xlink:type="simple">LSP</abbrev> = 12.69.</p></tp:treatment-sec><tp:treatment-sec sec-type="distribution" id="SECID0EXGAE"><title>Distribution.</title><p>Algeria: Lac Tonga, surroundings of Lacalle [= El Kala]; Djurdjura; Annaba [= Bône] (<xref ref-type="bibr" rid="B14">Lucas 1849</xref>; <xref ref-type="bibr" rid="B11">Joannis 1865</xref>; <xref ref-type="bibr" rid="B19">Warchalowski 2010</xref>); Morocco (<xref ref-type="bibr" rid="B12">Jolivet 1967</xref>, indefinite locality), and Tunisia: Aïn Draham and Téboursouk (<xref ref-type="bibr" rid="B4">Beenen 2019</xref>); Italy: Tuscany (Livorno), Rosignano Solvay (Fig. <xref ref-type="fig" rid="F1">1</xref>).</p></tp:treatment-sec><tp:treatment-sec sec-type="Ecological data" id="SECID0EVHAE"><title>Ecological data.</title><p>The only data available on the host plants of <italic><tp:taxon-name><tp:taxon-name-part taxon-name-part-type="genus" reg="Belarima">B.</tp:taxon-name-part> <tp:taxon-name-part taxon-name-part-type="species" reg="violacea">violacea</tp:taxon-name-part></tp:taxon-name></italic> are by <xref ref-type="bibr" rid="B12">Jolivet (1967</xref>, as <italic><tp:taxon-name><tp:taxon-name-part taxon-name-part-type="genus" reg="Galeruca">Galeruca</tp:taxon-name-part> <tp:taxon-name-part taxon-name-part-type="species" reg="violacea">violacea</tp:taxon-name-part></tp:taxon-name></italic>): <italic><tp:taxon-name><tp:taxon-name-part taxon-name-part-type="genus" reg="Pulicaria">Pulicaria</tp:taxon-name-part> <tp:taxon-name-part taxon-name-part-type="species" reg="odora">odora</tp:taxon-name-part></tp:taxon-name></italic> L. (<tp:taxon-name><tp:taxon-name-part taxon-name-part-type="family">Asteraceae</tp:taxon-name-part></tp:taxon-name>), <italic><tp:taxon-name><tp:taxon-name-part taxon-name-part-type="genus" reg="Rumex">Rumex</tp:taxon-name-part> <tp:taxon-name-part taxon-name-part-type="species" reg="acetosella">acetosella</tp:taxon-name-part> <tp:taxon-name-part taxon-name-part-type="subspecies" reg="angiocarpus">angiocarpus</tp:taxon-name-part></tp:taxon-name></italic> Murb. and <italic><tp:taxon-name><tp:taxon-name-part taxon-name-part-type="genus" reg="Rumex">Rumex</tp:taxon-name-part> <tp:taxon-name-part taxon-name-part-type="species" reg="scutatus">scutatus</tp:taxon-name-part> <tp:taxon-name-part taxon-name-part-type="subspecies" reg="induratus">induratus</tp:taxon-name-part></tp:taxon-name></italic> Boissier (<tp:taxon-name><tp:taxon-name-part taxon-name-part-type="family">Polygonaceae</tp:taxon-name-part></tp:taxon-name>). However, these data require future confirmation.</p></tp:treatment-sec><ref-list><ref id="B14"><mixed-citation xmlns:xlink="http://www.w3.org/1999/xlink" xlink:type="simple"><person-group><name name-style="western"><surname>Lucas</surname><given-names>PH</given-names></name></person-group> (<year>1849</year>) <source>Histoire Naturelle des Animaux Articulés. Deuxiéme Partie. Insectes. Exploration scientifique de L’Algérie pendant les Années 1840, 1841, 1842. Sciences Physiques. Zoologie II.</source><publisher-name>Imprimerie Nationale</publisher-name>, <publisher-loc>Paris</publisher-loc>, <size units="page">590 pp</size>. <ext-link xlink:type="simple" ext-link-type="uri" xlink:href="https://www.biodiversitylibrary.org/page/46117987">https://www.biodiversitylibrary.org/page/46117987</ext-link></mixed-citation></ref><ref id="B19"><mixed-citation xmlns:xlink="http://www.w3.org/1999/xlink" xlink:type="simple"><person-group><name name-style="western"><surname>Warchalowski</surname><given-names>A</given-names></name></person-group> (<year>2010</year>) The Palaearctic <tp:taxon-name><tp:taxon-name-part taxon-name-part-type="family">Chrysomelidae</tp:taxon-name-part></tp:taxon-name>. Identification keys (Vol. 2). Warszawska Drukarnia Naukowa, Warszawa, 630–1212. [102 plates]</mixed-citation></ref><ref id="B4"><mixed-citation xmlns:xlink="http://www.w3.org/1999/xlink" xlink:type="simple"><person-group><name name-style="western"><surname>Beenen</surname><given-names>R</given-names></name></person-group> (<year>2019</year>) <article-title>Faunistic, taxonomic and nomenclatural notes on Palaearctic <tp:taxon-name><tp:taxon-name-part taxon-name-part-type="subfamily">Galerucinae</tp:taxon-name-part></tp:taxon-name> (<tp:taxon-name><tp:taxon-name-part taxon-name-part-type="order">Coleoptera</tp:taxon-name-part></tp:taxon-name>, <tp:taxon-name><tp:taxon-name-part taxon-name-part-type="family">Chrysomelidae</tp:taxon-name-part></tp:taxon-name>) with description of six new species and a new genus.</article-title><source>Entomologische Blätter und <tp:taxon-name><tp:taxon-name-part taxon-name-part-type="order">Coleoptera</tp:taxon-name-part></tp:taxon-name></source><volume>115</volume>: <fpage>1</fpage>–<lpage>20</lpage>.</mixed-citation></ref><ref id="B2"><mixed-citation xmlns:xlink="http://www.w3.org/1999/xlink" xlink:type="simple"><person-group><name name-style="western"><surname>Beenen</surname><given-names>R</given-names></name></person-group> (<year>2010</year>) <article-title><tp:taxon-name><tp:taxon-name-part taxon-name-part-type="subfamily">Galerucinae</tp:taxon-name-part></tp:taxon-name>.</article-title> In: <person-group><name name-style="western"><surname>Löbl</surname><given-names>I</given-names></name><name name-style="western"><surname>Smetana</surname><given-names>A</given-names></name></person-group> (<role>Eds</role>) <issue-title>Catalogue of Palaearctic Coleoptera (Vol.</issue-title><source>6). <tp:taxon-name><tp:taxon-name-part taxon-name-part-type="superfamily">Chrysomeloidea</tp:taxon-name-part></tp:taxon-name>. Apollo Books, Stenstrup</source>, <fpage>74</fpage>–<lpage>75</lpage>. [443–491.]</mixed-citation></ref><ref id="B5"><mixed-citation xmlns:xlink="http://www.w3.org/1999/xlink" xlink:type="simple"><person-group><name name-style="western"><surname>Bertacchi</surname><given-names>A</given-names></name><name name-style="western"><surname>Carducci</surname><given-names>T</given-names></name><name name-style="western"><surname>Lombardi</surname><given-names>T</given-names></name></person-group> (<year>2016</year>) <article-title>Ecological and phytosociological aspects of foredune vegetation in a neogenic beach of Tuscan coast (Italy).</article-title><source>Atti Società Toscana di Scienze Naturali, Memorie, Serie B</source><volume>123</volume>: <fpage>83</fpage>–<lpage>92</lpage>.</mixed-citation></ref><ref id="B13"><mixed-citation xmlns:xlink="http://www.w3.org/1999/xlink" xlink:type="simple"><person-group><name name-style="western"><surname>Lucas</surname><given-names>PH</given-names></name></person-group> (<year>1847</year>) Histoire Naturelle des Animaux Articulés. Atlas. Exploration scientifique de L’Algérie pendant les Années 1840, 1841, 1842. Sciences Physiques. Zoologie IV. Imprimerie Nationale, Paris, 121 planches. <ext-link xlink:type="simple" ext-link-type="uri" xlink:href="https://www.biodiversitylibrary.org/page/54761507">https://www.biodiversitylibrary.org/page/54761507</ext-link></mixed-citation></ref><ref id="B11"><mixed-citation xmlns:xlink="http://www.w3.org/1999/xlink" xlink:type="simple"><person-group><name name-style="western"><surname>Joannis</surname><given-names>L de</given-names></name></person-group> (<year>1865</year>) <article-title>Monographie des Galérucides d’Europe, du Nord de l’Afrique et de l’Asie. Gallerucides, tribu de la famille des phytophages, ou chrysomélines.</article-title><source>L’Abeille, Mémoires d’Entomologie</source><volume>3</volume> [<issue>1866</issue>]: <fpage>1</fpage>–<lpage>168</lpage>.</mixed-citation></ref><ref id="B12"><mixed-citation xmlns:xlink="http://www.w3.org/1999/xlink" xlink:type="simple"><person-group><name name-style="western"><surname>Jolivet</surname><given-names>P</given-names></name></person-group> (<year>1967</year>) <article-title>Notes systematiques et ecologiques sur les Chrysomelides Marocains (<tp:taxon-name><tp:taxon-name-part taxon-name-part-type="order">Coleoptera</tp:taxon-name-part></tp:taxon-name>) (2e note).</article-title><source>Bulletin de la Société des Sciences naturelles et Physiques du Maroc</source><volume>1966</volume>: <fpage>305</fpage>–<lpage>394</lpage>.</mixed-citation></ref></ref-list></tp:taxon-treatment>
